# Supplementary material for: Effects of Different Drying Methods on Amino Acid Metabolite Content and Quality of Ophiocordyceps sinensis by LC-MS/MS Combined with Multivariate Statistical Methods
Source: Metabolites. 2024 Aug 18;14(8):459. doi: 10.3390/metabo14080459 (PMC11356467; doi:10.3390/metabo14080459)
Supplement: Supplementary file 1 [file metabolites-14-00459-s001.zip]

Archive with 23 entries (22 files):
- supplementary materials/Figure S1.pdf
- supplementary materials/Figure S2/
- supplementary materials/Figure S2/MWXS-24-441-a_T2449571a_a_MS_TIC.png
- supplementary materials/Figure S2/MWXS-24-441-a_T2449571a_b_MS_TIC.png
- supplementary materials/Figure S2/MWXS-24-441-a_T2449571a_c_MS_TIC.png
- supplementary materials/Figure S2/MWXS-24-441-a_T2449572a_a_MS_TIC.png
- supplementary materials/Figure S2/MWXS-24-441-a_T2449572a_b_MS_TIC.png
- supplementary materials/Figure S2/MWXS-24-441-a_T2449572a_c_MS_TIC.png
- supplementary materials/Figure S2/MWXS-24-441-a_T2449573a_a_MS_TIC.png
- supplementary materials/Figure S2/MWXS-24-441-a_T2449573a_b_MS_TIC.png
- supplementary materials/Figure S2/MWXS-24-441-a_T2449573a_c_MS_TIC.png
- supplementary materials/Figure S2/MWXS-24-441-a_T2449574a_a_MS_TIC.png
- supplementary materials/Figure S2/MWXS-24-441-a_T2449574a_b_MS_TIC.png
- supplementary materials/Figure S2/MWXS-24-441-a_T2449574a_c_MS_TIC.png
- supplementary materials/FigureS3.pdf
- supplementary materials/FigureS4.pdf
- supplementary materials/FigureS5.pdf
- supplementary materials/FigureS6.pdf
- supplementary materials/Table S1.xlsx
- supplementary materials/Table S2.xlsx
- supplementary materials/Table S3.xlsx
- supplementary materials/Table S4.xlsx
- supplementary materials/Table S5.xlsx
