# Supplementary material for: Effects of Different Drying Methods on Amino Acid Metabolite Content and Quality of Ophiocordyceps sinensis by LC-MS/MS Combined with Multivariate Statistical Methods
Source: Metabolites. 2024 Aug 18;14(8):459. doi: 10.3390/metabo14080459 (PMC11356467; doi:10.3390/metabo14080459)
Supplement: Supplementary file 1 [file metabolites-14-00459-s001.zip › supplementary materials/Table S1.xlsx]

## Sheet: Sheet3
NO.	Compounds	中文名称	CAS号	品牌	货号	批号	纯度
1	Glycine	甘氨酸	56-40-6	TCI	ZTO-g0099-25g	QF4BN-OO	>99%
2	L-Alanine	丙氨酸	56-41-7	TCI	ZTO-A0179-25g	Q4YKK-KM	>99%
3	L-Valine	缬氨酸	72-18-4	TCI	ZTO-V0014-25g	YNQOM-BS	>98%
4	L-Leucine	亮氨酸	61-90-5	TCI	ZTO-L0029-25g	N3C78-RS	>99%
5	L-Methionine	蛋氨酸(甲硫氨酸)	63-68-3	ANPEL	CDAA-270011-200mg	W2700025	/
6	L-Isoleucine	异亮氨酸	73-32-5	TCI	ZTO-I0181-25g	4DXXB-JH	/
7	L-Proline	脯氨酸	147-85-3	TCI	ZTO-P0481-25g	BGXPC-SI	>99%
8	L-Serine	丝氨酸	56-45-1	TCI	ZTO-S0035-5g	6XVZH-EB	>99%
9	L-Tryptophan	色氨酸	73-22-3	ExtraSynthese	ZES-5569	2016-10-16	/
10	L-Phenylalanine	苯丙氨酸	63-91-2	TCI	ZTO-P0134-25g	PTSAH-HA	>98%
11	L-Tyrosine	L-酪氨酸	60-18-4	TCI	ZTO-T0550-25g	LDVVF-QG	>98.5%
12	L-Cysteine	L-半胱氨酸	52-90-4	ANPEL	CDAA-270022-200mg	U2260025	100%
13	L-Glutamic acid	谷氨酸盐(谷氨酸)	56-86-0	阿拉丁	G103978-100g	G1731015	99%
14	L-Aspartate	L-天冬氨酸	56-84-8	TCI	ZTO-A0546-25g	K4RHO-IR	/
15	L-Asparagine Anhydrous	天冬酰胺	70-47-3	ChromaDex	ZCX-00011043-100mg	00011043-403	/
16	L-Glutamine	谷氨酰胺	56-85-9	ANPEL	CDAA-281494-20mg	52540010	99.5%
17	L-Lysine	赖氨酸	56-87-1	TCI	ZTO-L0129-5g	XJJXJ-GR	/
18	L-Histidine	组氨酸	71-00-1	TCI	ZTO-H0149-25g	PVHEE-RA	>99%
19	L-Arginine	精氨酸	74-79-3	TRC	A769505-100mg	1-NSM-93-1	/
20	L-Threonine	苏氨酸	72-19-5	TCI	ZTO-T0230-100g	DDIGL-NP	>99%
21	L-Citrulline	瓜氨酸	372-75-8	sigma	C7629-10mg	BCB28701	≥98%
22	5-Hydroxy-Tryptamine	5-羟基色胺	50-67-9	罗恩	R053990-5mg	RH261901	≥98%
23	L-Homocitrulline	高瓜氨酸	1190-49-4	zzstandard	ZR-18879-1g	ZZS16092205	/
24	Beta-Alanine	β-氨基丙酸	107-95-9	cnw	CFEQ-4-410190-0005	W165G020	≥99%
25	Sarcosine	肌氨酸	107-97-1	cnw	CFEQ-4-490342-0005	4619G005	≥98%
26	L-Pipecolic Acid	哌啶酸	3105-95-1	cnw	CFEQ-4-511414-0001	2017-03-20	>97%
27	L-Theanine	茶氨酸	3081-61-6	sigma	SMB00395-100mg	SLBQ9851V	≥98%
28	Ethanolamine	乙醇胺	141-43-5	AccuStandard	ALR-136W	13768	/
29	3-N-Methyl-L-Histidine	3-N-甲基-L-组氨酸	368-16-1	TRC	ZTR-M312005	2-BAI-149-1	/
30	Homoserine	同型丝氨酸	1927-25-9	百灵威	433471-1g	LQ60S18	99%
31	Creatine	肌酸	57-00-1	Dr.Ehrenstorfer	ZDR-C11748500-250mg	114088	97.5%
32	Kinurenine	犬尿氨酸	343-65-7	罗恩	R021003-250mg	AV01-DCHN	>98%
33	L-Cystathionine	胱硫醚	56-88-2	TRC	CDDM-C989500-25mg	16-BHW-69-2	/
34	5-Aminovaleric Acid	5-氨基戊酸	660-88-8	陶素	T5089	132272	98%
35	N6-Acetyl-L-Lysine	N6-乙酰-L-赖氨酸	692-04-6	sigma	CFAD-A4021-1G	BCBR5798V	/
36	Phosphorylethanolamine	磷酸乙醇胺	1071-23-4	sigma	P0503-1g	BCBV6278	/
37	Anserine	鹅肌肽	584-85-0	zzstandard	ZR-50007-1g	ZZS17032705	97%
38	Trans-4-Hydroxy-L-Proline	4-羟基-L-脯氨酸	51-35-4	TCI	ZTO-H0296-25g	KYSQI-TK	>99%
39	D-Homocysteine	高半胱氨酸	454-29-5	sigma	44925-25mg	BCBR8252V	/
40	α-Aminoadipic acid	a-氨基已二酸	1118-90-7	毕得	BD2960-1g	1-GBL-122-1	/
41	L-Ornithine	鸟氨酸	3184-13-2	ANPEL	CDAA-270021-200mg	2017-02-09	/
42	L-tyrosine methyl ester	酪氨酸甲酯	1080-06-4	cnw	CFEQ-4-522746-0001	M2610005	≥98.0%
43	2-Aminobutyric acid	2-氨基正丁酸	1492-24-6	cnw	CFEQ-4-410836-0001	2017-01-07	≥99%
44	N-Acetylaspartate	N-乙酰天冬氨酸	997-55-7	sigma	CFAF-00920-5G	BCBL3992V	≥99%
45	(5-L-Glutamyl)-L-Amino Acid	5-L-谷氨酰-L-丙氨酸	5875-41-2	sigma	CFAE-483834-500mg	2017-02-15	98%
46	L-Homocystine	高胱氨酸	626-72-2	TRC	CDDM-H591360-10g	1-CGS-74-1	/
47	3-Iodo-L-Tyrosine	3-碘化酪氨酸	70-78-0	cnw	CFEQ-4-480085-0001	C1700005	≥99%
48	P-Aminohippuric Acid	p-氨基马尿酸	61-78-9	USP	CDCU-1025351	2017-02-15	/
49	Glycyl-L-Proline	甘氨酰-L-脯氨酸	704-15-4	TCI	CFFC-G0137-1G	EZMGK-JA	96%
50	Trimethylamine N-Oxide	氧化三甲胺	1184-78-7	cnw	CFEQ-4-521372-0001	N235G005	>95%
51	3-Aminoisobutanoic Acid	3-氨基异丁酸	144-90-1	cnw	CFEQ-4-410334-0001	A1590005	≥98%
52	1,3,7-Trimethyluric Acid	1,3,7-三甲基尿酸	5415-44-1	zzstandard	/	ZZS17042618	98%+
53	3-Hydroxyhippuric Acid	3-羟基马尿酸	1637-75-8	TRC	H943125	2017-04-28	/
54	N8-Acetylspermidine	N8-乙酰基亚精胺	34450-15-2	TRC	ZTR-A188000-50mg	21J106-D4	95%
55	(S)-β-Aminoisobutyric Acid	氨基异丁酸	4249-19-8	TRC	ZTR-M276560-10mg	2-TIM-39-1	/
56	S-Sulfo-L-Cysteine	S-磺基-L-半胱氨酸	1637-71-4	zzstandard	ZC-70242	21A021-D4	/
57	Glutathione Oxidized	氧化型谷胱甘肽	121-24-4	/	/	/	/
58	Methionine Sulfoxide	蛋氨酸亚砜	62697-73-8	cnw	CFEQ-4-490111-0001	C1720005	≥98%
59	L-α-Aspartyl-L-phenylalanine	冬胺基乙酸-苯丙胺基乙酸	13433-09-5	sigma	421669-100mg	MKCJ4669	96%
60	Nα-Acetyl-L-Arginine	Nα-乙酰-L-精氨酸	155-84-0	sigma	CFAD-A3133-5G	BCBP9130V	/
61	1-Methylhistidine	1-甲基组氨酸	332-80-9	TRC	CDDM-M312050-100mg	2-JAE-132-1	/
62	N-Glycyl-L-Leucine	N-甘氨酰-L-亮氨酸	869-19-2	TRC	CDDM-G750000-10g	2-ANR-92-1	/
63	γ-Glutamate-Cysteine	γ-L-谷氨酸-L-半胱氨酸	636-58-8	zzstandard	ZC-25172	ZZS1708092504	100000ppm
64	Nα-Acetyl-L-glutamine	N-乙酰-L-谷氨酰胺	2490-97-3	cnw	CFEQ-4-410794-0005	C1510005	/
65	N-Acetyl-L-Tyrosine	N-乙酰-L-酪氨酸	537-55-3	cnw	CFEQ-4-411419-0005	A3920005	/
66	γ-Aminobutyric Acid	γ-氨基丁酸	56-12-2	cnw	CFEQ-4-410292-0005	90620005	≥98%
67	D-Alanyl-D-Alanine	丙氨酰-丙氨酸	923-16-0	sigma	CFAD-A0912-250mg	BCBR9191V	/
68	Guanidinoethyl Sulfonate	眯基牛磺酸	543-18-0	TRC	CDDM-G827500-5g	11-RCD-68-2	/
69	Homo-L-arginine	高精氨酸	156-86-5	BACHEM	F-27800005	1071047	/
70	L-Tryptophyl-L-glutamic acid	色氨酰谷氨酸	36099-95-3	zzstandard	ZC-27204	ZZS18051803	/
71	Nicotinuric Acid	烟酰甘氨酸	583-08-4	TRC	CDDM-N433500-250mg	27-GHZ-37-1	/
72	N-Acetylneuraminic Acid	N-乙酰神经氨酸	131-48-6	cnw	CFEQ-4-410649-0250	4544G004	>98%
73	N,N-Dimethylglycine	N,N-二甲基甘氨酸	1118-68-9	cnw	CFEQ-4-443595-0001	A1460005	≥98%
74	4-Acetamidobutyric Acid	4-乙酰氨基丁酸	3025-96-5	阿法埃莎	CFDL-A11039-10g	G1045C	/
75	L-Carnosine	左旋肌肽	305-84-0	ChromaDex	CDCV-ASB-00003201-100	0000201-762	/
76	O-Phospho-L-Serine	L-O-磷酸丝氨酸	407-41-0	cnw	CFEQ-4-510783-0001	C1440005	≥98%
77	6-Aminocaproic Acid	6-氨基己酸	60-32-2	cnw	CFEQ-4-412265-0005	M295G005	≥98%
78	Creatine Phosphate	磷酸肌酸二钠盐	922-32-7	罗恩	R008138-1g	RH184486	98%
79	3-Chloro-L-Tyrosine	3-氯-L-酪氨酸	7423-93-0	罗恩	R046276-1g	2020-03-30	98%
80	glycylphenylalanine	甘氨酰苯基丙氨酸	3321-03-7	TCI	CFFC-G0136-100mg	WC4TI-TB	＞98%
81	S-(5-Adenosy)-L-Homocysteine	S-(5-腺苷)-L-高半胱氨酸	979-92-0	TRC	CDDM-A291500-50mg	8-YKZ-28-2	/
82	Kynurenic Acid	犬尿酸	492-27-3	SCRSTANDARD	SCMR-300140	1-TIM-17-1	0.98
83	N'-Formylkynurenine	N’-甲酰基犬尿氨酸	1022-31-7	TRC	ZTR-F700490-2.5mg	/	/
84	Urea	尿素	57-13-6	TCI	ZTO-U0077-5g	5EWZH-RM	>99%
85	argininosuccinic acid	精氨基琥珀酸	2387-71-5	sigma	73097-10mg	BCBW1556	≥95%
86	5-Hydroxylysine	5-羟基赖氨酸	1190-94-9	wako	ZWK-089-08231	PTL1118	95%+
87	2-Aminoethanesulfonic Acid	牛磺酸	107-35-7	TCI	ZTO-A0295-25g	6AXZA-MO	>98%
88	1,3-Dimethyluric Acid	1,3-二甲基尿酸	944-73-0	sigma	CFAD-D2889-100mg	00321EJV	/
89	N-Propionylglycine	丙甘氨酸	21709-90-0	/	/	/	/
90	N-Isovaleroylglycine	N-异戊酰氨基乙酸	16284-60-9	TRC	CDDM-I917600-2.5g	3-BLH-108-1	/
91	Succinic Acid	琥珀酸	110-15-6	zzstandard	ZT-20907-100mg	2016-09-29	/
92	5-Hydroxy-tryptophan	5羟色氨酸	4350-09-8	zzstandard	ZC-28128	ZZS-20-601-A6	100%
93	3,7-Dimethyluric Acid	3,7-二甲基尿酸	13087-49-5	sigma	CFAF-40409-250mg	2017-02-15	≥95%
94	L-Cystine	胱氨酸	56-89-3	罗恩	R014128-25g	RH161172	99%
95	[2H2]-L-Threonine	[2H2]-L-苏氨酸	1202936-45-5	IsoReag	IR-22713	21J161-G1	98.8%（HPLC)
