# Supplementary material for: Effects of Different Drying Methods on Amino Acid Metabolite Content and Quality of Ophiocordyceps sinensis by LC-MS/MS Combined with Multivariate Statistical Methods
Source: Metabolites. 2024 Aug 18;14(8):459. doi: 10.3390/metabo14080459 (PMC11356467; doi:10.3390/metabo14080459)
Supplement: Supplementary file 1 [file metabolites-14-00459-s001.zip › supplementary materials/Table S2.xlsx]

## Sheet: Sheet1
														DG		HG		YG		CK
Compounds	DG-1	DG-2	DG-3	HG-1	HG-2	HG-3	YG-1	YG-2	YG-3	CK-1	CK-2	CK-3		SD	RSD	SD	RSD	SD	RSD	SD	RSD
(5-L-Glutamyl)-L-Alanine	59881.9	61726.3	57464.3	147381	146305	162586	181919	176010	164272	2.13593e+06	2.22565e+06	2.12706e+06		2137.41	0.035808	9105.2	0.0598669	8982.48	0.0516035	54538.1	0.0252155
2-Aminoethanesulfonic Acid	25920.1	26741.7	26290.3	39969	35652.5	37381.7	41825.6	42637.5	39647.5	166423	179673	170863		411.46	0.0156346	2172.43	0.0576735	1546.15	0.0373736	6744.34	0.0391386
3-Iodo-L-Tyrosine	30.4561	39.1079	42.2299	81.5429	49.6258	66.8231	44.3003	50.2144	32.901	143.971	124.238	145.25		6.09948	0.16368	15.9746	0.242049	8.80028	0.207203	11.7796	0.0854711
4-Acetamidobutyric Acid	1503.74	1579.71	1597.66	3286.74	2982.71	3233.8	2332.94	2427.6	2140.29	29980.2	29904.9	30218.1		49.8543	0.0319503	162.418	0.0512724	146.414	0.0636506	163.483	0.00544319
5-Hydroxy-tryptophan	17156.8	15937.5	14470.8	14961	11586.5	12912	16995.5	17848.8	15026.3	0	0	0		1344.92	0.084826	1700.15	0.129258	1447.58	0.0870799	0
argininosuccinic acid	3.20208e+06	2.91878e+06	2.77215e+06	2.96709e+06	2.90068e+06	3.21406e+06	1.8466e+06	2.06246e+06	1.88264e+06	3.23246e+07	3.36558e+07	3.34714e+07		218555	0.0737281	165132	0.0545482	115635	0.0598969	721258	0.021757
Beta-Alanine	41717.4	44383.2	44249.3	62325.7	55896.8	63355.3	54595.3	54670.6	53487.8	460419	491154	493538		1501.91	0.0345665	4041.87	0.0667792	662.211	0.0122064	18471.3	0.0383457
Creatine	2130.07	2176.62	2218.1	4912.33	4836.62	5094.05	2609.67	2757.54	2499.42	3785.73	4071.86	4050.96		44.0367	0.0202474	132.3	0.0267399	129.514	0.0493912	159.504	0.0401822
D-Alanyl-D-Alanine	3024.21	3141.03	3308.27	7812.42	7627.72	8224.38	3898.16	3795.13	3780.14	3633.93	3854.02	4061.92		142.772	0.0452121	305.458	0.0387236	64.25	0.0167997	214.023	0.0555911
D-Homocysteine	423.692	469.708	499.494	522.431	452.127	486.424	425.176	427.358	504.794	0	0	0		38.1895	0.0822522	35.1554	0.0721885	45.3505	0.100235	0
Ethanolamine	53164.7	51226.5	52398.1	29973.1	30751.7	31991	33284.6	35248.9	34095.3	245102	249336	252952		976.126	0.0186771	1017.66	0.0329284	987.128	0.0288553	3929.34	0.0157723
Glycine	383210	409514	416357	549042	549521	562837	280811	286807	279542	816360	886463	886636		17499.8	0.0434208	7830	0.0141387	3880.36	0.0137413	40523.7	0.0469485
Glycyl-L-Proline	759.081	812.234	794.971	1719.85	1725.67	1785.04	271.119	280.491	303.592	7679.01	8319.29	7921.85		27.1155	0.0343773	36.0752	0.020691	16.7132	0.0586289	323.238	0.0405396
glycylphenylalanine	889.744	935.302	819.821	7240.03	6913.2	7937.49	421.323	395.965	435.446	2078.94	1993.68	2122.18		58.1672	0.0659775	523.199	0.0710523	20.0048	0.0479066	65.3822	0.0316632
Kynurenic Acid	69.3815	71.6535	71.1632	91.2798	82.3326	85.4324	101.114	104.577	102.386	16.5375	16.6467	17.4174		1.19557	0.0169026	4.54335	0.0526166	1.75142	0.017055	0.479588	0.0284332
kynurenine	146.62	154.777	145.202	599.42	580.652	605.054	80.5523	79.8844	81.0047	1367.58	1425.29	1433.67		5.16765	0.0347134	12.7764	0.0214715	0.56359	0.00700282	35.9829	0.0255407
L-Alanine	846346	876351	875874	1.54268e+06	1.51449e+06	1.61116e+06	1.31021e+06	1.33818e+06	1.29309e+06	1.97186e+06	2.02474e+06	2.02798e+06		17187.5	0.0198426	49716.2	0.031949	22762	0.017325	31507.6	0.0156895
L-Aspartate	3.45461e+06	3.58302e+06	3.5972e+06	3.26994e+06	3.29407e+06	3.39501e+06	2.71974e+06	2.8111e+06	2.84766e+06	1.19648e+06	1.21474e+06	1.2148e+06		78553.8	0.0221594	66349.7	0.0199868	65887.7	0.0235917	10560.3	0.00873711
L-Carnosine	6906.05	7178.02	7090.91	15902.2	18413.7	16682.5	11523.5	12226.7	11947.7	11639	11846.7	11982		138.882	0.0196764	1285.43	0.0756157	354.112	0.029759	172.781	0.0146144
L-Citrulline	199254	214121	217464	140024	142697	151041	101822	105562	101949	595968	613986	609853		9693.59	0.0460985	5746.56	0.0397446	2123.69	0.0205962	9438.85	0.0155602
L-Cystine	368.084	409.19	425.898	526.144	653.231	602.902	0	0	0	25753.4	27908.8	26086.7		29.7528	0.0741859	64.0001	0.107727	0		1160.23	0.0436456
L-Homocitrulline	8333.54	8877.87	8678.65	20962.5	20140.3	20870.1	7948.27	8750.03	8210.91	6732.74	7058.1	6666.8		275.403	0.0319123	450.42	0.021804	408.75	0.0492288	209.492	0.0307209
L-Homocystine	0	0	0	3496.54	3874.97	3573.27	0	0	0	0	0	0		0		200.051	0.0548346	0		0
L-Methionine	12668.9	12789.7	13007.3	21611.4	21335.5	22366.1	7487.97	7711.92	7847.2	70854.5	71870.2	72671.8		171.478	0.0133737	533.537	0.0245068	181.431	0.0236166	910.761	0.0126849
L-Theanine	2011.78	2064.86	2072.61	1083.36	1079.07	1001.11	0	0	0	0	0	0		33.1091	0.0161527	46.2988	0.0439052	0		0
L-Tryptophan	97208.2	102878	103451	154356	147904	151684	86050.3	88025.2	86283	203852	214704	216602		3450.81	0.034106	3241.57	0.0214227	1079.32	0.0124365	6879.41	0.0324931
L-Tryptophyl-L-glutamic acid	55685.4	47623.1	52947.6	240374	219714	246198	31338.5	39198.8	32780	234892	250866	232148		4099.74	0.078712	13917.3	0.0591148	4184.53	0.121505	10108.5	0.0422418
L-tyrosine methyl ester	421.839	415.005	390.856	475.634	428.999	399.741	433.442	451.346	426.375	189.582	177.363	184.364		16.2782	0.0397772	38.2769	0.0880352	12.8713	0.02945	6.13119	0.0333635
Methionine Sulfoxide	2487.69	2529.15	2518.85	3515.76	3352.7	3737.45	1456.65	1525.55	1473.87	8268.19	8632.03	8717.78		21.5855	0.00859329	193.117	0.0546254	35.8559	0.0241396	238.7	0.0279529
N,N-Dimethylglycine	0	0	0	0	0	0	568.61	611.258	519.838	0	0	0		0		0		45.7444	0.0807393	0
N-Acetyl-L-Tyrosine	670.29	685.519	685.469	1258.35	1132.45	1241.27	1629.85	1707.17	1659.16	1721.49	1755.52	1756.64		8.77816	0.012901	68.2976	0.056412	39.0359	0.0234395	19.9823	0.0114541
N-Acetylaspartate	18231.9	18523.4	17436.4	20018.9	21237.3	21363	7777.45	8381.27	8299.31	10251.4	10308.5	11711.2		562.656	0.0311481	742.383	0.0355665	327.53	0.0401746	826.836	0.0768648
N-Acetylneuraminic Acid	0	0	0	133521	126814	131849	22290.3	26628.9	19258.9	0	0	0		0		3490.79	0.0267027	3704.25	0.162996	0
N-Glycyl-L-Leucine	2873.13	3382.15	3791.65	26183.1	20837.7	22387.4	1646.88	1607.79	1476.94	10916.3	11779.9	12375.3		460.16	0.137403	2750.23	0.118872	89.0025	0.0564306	733.577	0.0627497
N-Isovaleroylglycine	0	0	0	0	0	0	0	0	0	60.8564	58.267	62.9353		0		0		0		2.33882	0.0385396
N6-Acetyl-L-Lysine	139501	141899	144642	202277	207800	213136	247010	259312	249964	118235	128028	124139		2572.57	0.0181149	5429.49	0.0261363	6421.83	0.0254738	4930.87	0.0399366
Nα-Acetyl-L-glutamine	0	0	0	0	0	0	0	0	0	28446.7	26752	29288.4		0		0		0		1291.91	0.0458737
Nα-Acetyl-L-Arginine	4156.93	4033.72	4052.05	3958.43	3867.82	3986.74	3928.44	4104.9	4007.14	19140.5	20453.3	21062.7		66.4793	0.0162904	62.1227	0.0157765	88.4028	0.0220264	982.32	0.0485844
O-Phospho-L-Serine	5093.75	3891.42	6057.43	10403.7	10026.6	10815	9983.25	10096.6	9305.79	5111.99	3420.01	3106.13		1085.19	0.216424	394.342	0.0378624	427.643	0.0436583	1078.95	0.278124
P-Aminohippuric Acid	99.5211	93.4376	98.4774	508.328	428.708	444.394	187.384	217.705	195.789	153.159	180.232	150.806		3.25313	0.0334872	42.1763	0.0915927	15.654	0.0781558	16.3521	0.101315
S-(5-Adenosyl)-L-Homocysteine	113347	116264	118301	838966	811523	855328	222559	232041	219857	223558	208930	221045		2490	0.021471	22134.9	0.0265002	6398.5	0.0284607	7821.66	0.0359049
S-Sulfo-L-Cysteine	0	0	0	1208.93	1399.54	1677.86	0	0	0	5498.82	5074.91	5668.43		0		235.824	0.165053	0		305.705	0.0564651
Succinic Acid	1.31257e+06	1.30563e+06	1.27926e+06	1.57919e+06	1.43967e+06	1.45489e+06	727324	739501	726004	1.06801e+07	1.09814e+07	10803515		17571.7	0.0135255	76538.4	0.051325	7440.81	0.0101798	151469	0.0139969
γ-Glutamate-Cysteine	199501	215296	207521	214791	233603	199429	223896	256518	254185	0	0	0		7897.76	0.0380726	17116.4	0.0792642	18198.3	0.0743193	0
Trimethylamine N-Oxide	0	0	0	5.83498	3.05906	2.70208	13.8652	13.6037	11.9895	0	0	0		0		1.71504	0.443695	1.01587	0.0772362	0
γ-Aminobutyric Acid	3.85353e+06	3.85333e+06	3.89164e+06	3.21343e+06	3.12025e+06	3.37054e+06	475631	504070	472767	1.60456e+07	1.6532e+07	1.69757e+07		22061.3	0.00570625	126499	0.0391062	17305.6	0.0357438	465229	0.0281654
Urea	72547.6	73077.6	75556.3	379436	365741	395086	301566	310578	301699	227069	229688	235805		1606.1	0.0217843	14683.8	0.0386326	5165.05	0.016956	4483.09	0.0194196
α-Aminoadipic acid	357573	361564	362257	446561	466178	469699	507219	522513	494451	779161	792296	813468		2528.34	0.0070141	12467	0.0270545	14050	0.0276541	17309.3	0.0217734
