# Supplementary material for: Effects of Different Drying Methods on Amino Acid Metabolite Content and Quality of Ophiocordyceps sinensis by LC-MS/MS Combined with Multivariate Statistical Methods
Source: Metabolites. 2024 Aug 18;14(8):459. doi: 10.3390/metabo14080459 (PMC11356467; doi:10.3390/metabo14080459)
Supplement: Supplementary file 1 [file metabolites-14-00459-s001.zip › supplementary materials/Table S3.xlsx]

## Sheet: sheet1
Index	Class	RT	Equation	r	Weighting	LLOQ	ULOQ
Anserine	-	10.47	y = 7.20538e-4 x - 0.18483	0.99713	1 / x	100	20000
Ethanolamine	-	4.73	y = 2.75030e-4 x + 0.00358	0.99833	1 / x	50	20000
His	Amino Acid metabolomics	10.06	y = 6.75775e-4 x - 0.00430	0.99860	1 / x	500	20000
Homo-Arg	Amino Acid metabolomics	10.14	y = 0.00382 x - 0.41469	0.99683	1 / x	10	10000
3-N-Methyl-L-Histidine	Amino Acid metabolomics	10.19	y = 0.00190 x - 8.32331e-5	0.99446	1 / x	50	20000
Arg	Amino Acid metabolomics	10.28	y = 0.00197 x - 0.06872	0.99864	1 / x	10	20000
Lys	Amino Acid metabolomics	10.45	y = 0.00247 x - 0.03203	0.99855	1 / x	20	20000
L-Homocystine	Amino Acid metabolomics	10.50	y = 9.71094e-5 x - 0.00143	0.99978	1 / x	10	20000
L-Carnosine	Amino Acid metabolomics	10.50	y = 0.00117 x - 0.24268	0.99774	1 / x	50	20000
L-Ornithine	Amino Acid metabolomics	10.50	y = 2.66624e-4 x + 0.01103	0.99892	1 / x	50	20000
5-Hydroxylysine	Amino Acid metabolomics	10.76	y = 5.71692e-4 x - 0.09834	0.99723	1 / x	20	20000
L-Cystathionine	Amino Acid metabolomics	10.86	y = 3.42267e-4 x + 0.00488	0.99718	1 / x	10	20000
L-Cystine	Amino Acid metabolomics	10.91	y = 4.19165e-5 x + 1.42011e-4	0.99903	1 / x	10	10000
O-Phospho-L-Serine	Amino Acid metabolomics	10.92	y = 3.62187e-5 x + 0.01463	0.99517	1 / x	2000	20000
argininosuccinic-acid	Amino Acid metabolomics	10.99	y = 8.38874e-6 x - 0.00125	0.99560	1 / x	20	20000
Glutathione-Oxidized	Amino Acid metabolomics	11.31	y = 3.76912e-5 x + 0.00623	0.99343	1 / x	20	20000
N-Isovaleroylglycine	Amino Acid metabolomics	1.32	y = 9.22051e-4 x + 0.00196	0.99928	1 / x	10	20000
Succinic-Acid	Amino Acid metabolomics	1.36	y = 6.58982e-6 x + 0.00735	0.99579	1 / x	100	20000
Urea	Amino Acid metabolomics	1.46	y = 2.18947e-4 x + 0.04583	0.99372	1 / x	500	20000
L-tyrosine-methyl-ester	Amino Acid metabolomics	1.52	y = 0.00895 x + 0.03696	0.99416	1 / x	10	20000
N-Acetyl-L-Tyrosine	Amino Acid metabolomics	1.74	y = 0.00146 x + 0.00643	0.99705	1 / x	10	20000
N-Propionylglycine	Amino Acid metabolomics	2.14	y = 2.97999e-4 x + 3.99729e-4	0.99893	1 / x	10	20000
5-Hydroxy-Tryptamine	Amino Acid metabolomics	2.55	y = 1.91964e-5 x - 9.76796e-4	0.99559	1 / x	50	20000
Trimethylamine-N-Oxide	Amino Acid metabolomics	2.94	y = 0.19878 x + 0.46369	0.99923	1 / x	10	20000
Nicotinuric-Acid	Amino Acid metabolomics	3.55	y = 0.00326 x + 0.01265	0.99781	1 / x	10	20000
Phe	Amino Acid metabolomics	4.29	y = 0.00388 x + 0.00786	0.99362	1 / x	10	20000
Leu	Amino Acid metabolomics	4.37	y = 0.00303 x + 0.01193	0.99046	1 / x	100	20000
Trp	Amino Acid metabolomics	4.46	y = 1.23069e-4 x + 2.09647e-4	0.99637	1 / x	50	20000
Ile	Amino Acid metabolomics	4.67	y = 0.00272 x + 0.01203	0.99284	1 / x	50	20000
3-Iodo-L-Tyrosine	Amino Acid metabolomics	4.75	y = 0.00229 x + 0.01353	0.99642	1 / x	10	20000
N-Acetylaspartate	Amino Acid metabolomics	4.76	y = 7.15027e-5 x + 0.00157	0.99659	1 / x	500	10000
3-Chloro-L-Tyrosine	Amino Acid metabolomics	5.33	y = 0.00233 x + 0.01579	0.99777	1 / x	20	20000
Met	Amino Acid metabolomics	5.49	y = 0.00118 x + 0.00708	0.99815	1 / x	1000	20000
N,N-Dimethylglycine	Amino Acid metabolomics	5.91	y = 0.01240 x + 0.00848	0.99983	1 / x	10	10000
Val	Amino Acid metabolomics	6.14	y = 0.00390 x + 0.00891	0.99694	1 / x	100	20000
D-Homocysteine	Amino Acid metabolomics	6.14	y = 7.20278e-4 x - 0.01069	0.99828	1 / x	500	20000
Pro	Amino Acid metabolomics	6.20	y = 0.00126 x + 5.02653e-4	0.99799	1 / x	20	20000
Nα-Acetyl-L-glutamine	Amino Acid metabolomics	6.39	y = 1.87650e-4 x + 0.01324	0.99654	1 / x	20	5000
L-Pipecolic-Acid	Amino Acid metabolomics	6.58	y = 0.02524 x - 0.06546	0.99908	1 / x	10	5000
Tyr	Amino Acid metabolomics	6.67	y = 0.00284 x + 0.00882	0.99800	1 / x	50	20000
5-Hydroxy-tryptophan	Amino Acid metabolomics	6.69	y = 3.71348e-6 x - 7.35344e-5	0.99974	1 / x	10	20000
3-Aminoisobutanoic-Acid	Amino Acid metabolomics	6.92	y = 4.20563e-5 x + 0.00619	0.99201	1 / x	200	10000
N-Glycyl-L-Leucine	Amino Acid metabolomics	7.12	y = 8.03426e-4 x + 0.00502	0.99528	1 / x	10	10000
Cys	Amino Acid metabolomics	7.13	y = 2.63561e-4 x - 0.01469	0.99927	1 / x	1000	20000
L-Theanine	Amino Acid metabolomics	7.14	y = 0.00428 x - 0.01949	0.99842	1 / x	10	20000
glycylphenylalanine	Amino Acid metabolomics	7.17	y = 0.00158 x - 5.31186e-4	0.99829	1 / x	10	20000
Sarcosine	Amino Acid metabolomics	7.51	y = 8.47034e-4 x + 2.03077e-4	0.99947	1 / x	100	20000
S-Sulfo-L-Cysteine	Amino Acid metabolomics	7.86	y = 1.18556e-4 x + 0.00307	0.99835	1 / x	10	20000
Trans-4-Hydroxy-L-Proline	Amino Acid metabolomics	8.05	y = 0.00253 x + 0.01007	0.99827	1 / x	100	20000
Beta-Alanine	Amino Acid metabolomics	8.05	y = 3.12012e-5 x + 0.00262	0.99579	1 / x	100	20000
Ala	Amino Acid metabolomics	8.07	y = 4.64688e-4 x + 0.00480	0.99674	1 / x	100	20000
TRP-GLU	Amino Acid metabolomics	8.19	y = 6.17475e-6 x - 2.05670e-5	0.99796	1 / x	10	20000
N6-Acetyl-L-Lysine	Amino Acid metabolomics	8.32	y = 0.00491 x + 0.00862	0.99763	1 / x	10	20000
Thr	Amino Acid metabolomics	8.38	y = 5.57390e-4 x + 0.00210	0.99928	1 / x	100	20000
Nα-Acetyl-L-Arginine	Amino Acid metabolomics	8.40	y = 0.00468 x + 0.00778	0.99987	1 / x	10	20000
Homoserine	Amino Acid metabolomics	8.57	y = 3.64168e-4 x + 8.33114e-4	0.99830	1 / x	50	20000
Gly	Amino Acid metabolomics	8.60	y = 2.98648e-5 x + 0.00350	0.99834	1 / x	200	20000
Asp-Phe	Amino Acid metabolomics	8.73	y = 9.12314e-4 x - 6.47777e-4	0.99930	1 / x	10	20000
D-Alanyl-D-Alanine	Amino Acid metabolomics	8.76	y = 4.35192e-4 x + 3.62917e-4	0.99873	1 / x	10	20000
Methionine-Sulfoxide	Amino Acid metabolomics	8.95	y = 0.00280 x - 0.04960	0.99828	1 / x	20	20000
Gln	Amino Acid metabolomics	8.98	y = 3.24976e-4 x - 9.33925e-4	0.99908	1 / x	50	20000
Ser	Amino Acid metabolomics	9.03	y = 3.55861e-5 x + 0.00174	0.99805	1 / x	200	20000
Glycyl-L-Proline	Amino Acid metabolomics	9.10	y = 0.00756 x - 0.04462	0.99904	1 / x	10	20000
Asn	Amino Acid metabolomics	9.13	y = 4.88887e-4 x + 8.86312e-4	0.99867	1 / x	50	20000
L-Homocitrulline	Amino Acid metabolomics	9.14	y = 0.00126 x - 0.00898	0.99680	1 / x	10	20000
S-(5-Adenosyl)-L-Homocysteine	Amino Acid metabolomics	9.37	y = 4.93428e-4 x - 0.02282	0.99512	1 / x	10	20000
L-Citrulline	Amino Acid metabolomics	9.37	y = 1.46837e-4 x + 0.00252	0.99902	1 / x	20	20000
Glu	Amino Acid metabolomics	9.39	y = 1.78929e-4 x + 0.01002	0.99902	1 / x	10	20000
1-Methylhistidine	Amino Acid metabolomics	9.40	y = 0.01357 x - 1.47056	0.99029	1 / x	50	20000
N-Acetylneuraminic-Acid	Amino Acid metabolomics	9.57	y = 1.07699e-4 x - 0.02855	0.99842	1 / x	200	20000
N8-Acetylspermidine	Amino Acid metabolomics	9.72	y = 2.84182e-4 x + 0.40244	0.99072	1 / x	500	20000
(5-L-Glutamyl)-L-Alanine	Amino Acid metabolomics	9.84	y = 1.15356e-4 x - 0.00778	0.99556	1 / x	100	20000
γ-Glutamate-Cysteine	Amino Acid metabolomics	9.84	y = 6.59360e-5 x - 0.00535	0.99739	1 / x	5000	20000
Asp	Amino Acid metabolomics	9.93	y = 3.11635e-4 x + 0.00776	0.99873	1 / x	100	20000
Phosphorylethanolamine	-	N/A	y = 2.10044e-5 x - 0.01378	0.99577	1 / x	500	20000
1,3,7-Trimethyluric-Acid	Organic Acid And Its Derivatives	1.09	y = 0.00193 x + 0.00739	0.99799	1 / x	10	10000
4-Acetamidobutyric-Acid	Organic Acid And Its Derivatives	1.17	y = 0.00143 x + 0.04348	0.99380	1 / x	10	20000
1,3-Dimethyluric-Acid	Organic Acid And Its Derivatives	1.53	y = 4.34898e-4 x + 0.00377	0.99409	1 / x	10	20000
3,7-Dimethyluric-Acid	Organic Acid And Its Derivatives	1.65	y = 0.00121 x + 0.00760	0.99364	1 / x	10	20000
P-Aminohippuric-Acid	Organic Acid And Its Derivatives	1.93	y = 4.48090e-4 x + 0.00114	0.99677	1 / x	10	20000
3-Hydroxyhippuric-Acid	Organic Acid And Its Derivatives	1.98	y = 0.00178 x + 0.00493	0.99889	1 / x	10	20000
Kynurenic-Acid	Organic Acid And Its Derivatives	3.02	y = 0.04651 x + 0.06972	0.99981	1 / x	10	5000
6-Aminocaproic-Acid	Organic Acid And Its Derivatives	3.76	y = 2.99833e-4 x + 0.00103	0.99892	1 / x	10	20000
kynurenine	Organic Acid And Its Derivatives	4.48	y = 0.00222 x - 0.01072	0.99644	1 / x	10	20000
5-Aminovaleric-Acid	Organic Acid And Its Derivatives	4.68	y = 6.36489e-4 x - 7.56621e-4	0.99338	1 / x	10	20000
N'-Formylkynurenine	Organic Acid And Its Derivatives	5.47	y = 8.66313e-5 x + 0.00292	0.99752	1 / x	100	20000
Guanidinoethyl-Sulfonate	Organic Acid And Its Derivatives	6.37	y = 0.00160 x - 0.00462	0.99925	1 / x	100	20000
2-Aminoethanesulfonic-Acid	Organic Acid And Its Derivatives	6.49	y = 0.00435 x - 0.07740	0.99566	1 / x	10	20000
γ-Aminobutyric-Acid	Organic Acid And Its Derivatives	6.56	y = 1.41388e-5 x + 0.00232	0.99141	1 / x	100	10000
(S)-β-Aminoisobutyric-Acid	Organic Acid And Its Derivatives	6.92	y = 3.91696e-5 x + 4.39336e-4	0.99855	1 / x	20	20000
2-Aminobutyric-acid	Organic Acid And Its Derivatives	7.25	y = 0.00112 x + 0.00186	0.99763	1 / x	100	20000
Creatine	Organic Acid And Its Derivatives	8.09	y = 0.00473 x + 0.01982	0.99511	1 / x	10	20000
α-Aminoadipic-acid	Organic Acid And Its Derivatives	8.97	y = 9.51062e-5 x + 2.97998e-4	0.99944	1 / x	10	20000
Creatine-Phosphate	Organic Acid And Its Derivatives	N/A	y = 6.37969e-8 x + 0.00234	0.99119	1 / x	10000	20000
