# Supplementary material for: Effects of Different Drying Methods on Amino Acid Metabolite Content and Quality of Ophiocordyceps sinensis by LC-MS/MS Combined with Multivariate Statistical Methods
Source: Metabolites. 2024 Aug 18;14(8):459. doi: 10.3390/metabo14080459 (PMC11356467; doi:10.3390/metabo14080459)
Supplement: Supplementary file 1 [file metabolites-14-00459-s001.zip › supplementary materials/Table S4.xlsx]

## Sheet: Sheet1
Index	Compounds
Ethanolamine	Ethanolamine
Phosphorylethanolamine	Phosphorylethanolamine
Anserine	Anserine
(5-L-Glutamyl)-L-Alanine	(5-L-Glutamyl)-L-Alanine
O-Phospho-L-Serine	O-Phospho-L-Serine
N-Acetylaspartate	N-Acetylaspartate
N-Acetyl-L-Tyrosine	N-Acetyl-L-Tyrosine
L-tyrosine-methyl-ester	L-tyrosine methyl ester
L-Cystathionine	L-Cystathionine
Homoserine	Homoserine
D-Alanyl-D-Alanine	D-Alanyl-D-Alanine
S-(5-Adenosyl)-L-Homocysteine	S-(5-Adenosyl)-L-Homocysteine
3-Iodo-L-Tyrosine	3-Iodo-L-Tyrosine
glycylphenylalanine	glycylphenylalanine
Val	L-Valine
Tyr	L-Tyrosine
Trp	L-Tryptophan
Trans-4-Hydroxy-L-Proline	Trans-4-Hydroxy-L-Proline
Glutathione-Oxidized	Glutathione Oxidized
argininosuccinic-acid	argininosuccinic acid
D-Homocysteine	D-Homocysteine
L-Cystine	L-Cystine
Nicotinuric-Acid	Nicotinuric Acid
N8-Acetylspermidine	N8-Acetylspermidine
N-Propionylglycine	N-Propionylglycine
Cys	L-Cysteine
3-Chloro-L-Tyrosine	3-Chloro-L-Tyrosine
5-Hydroxy-Tryptamine	5-Hydroxy-Tryptamine
Nα-Acetyl-L-glutamine	Nα-Acetyl-L-glutamine
Thr	L-Threonine
N,N-Dimethylglycine	N,N-Dimethylglycine
L-Homocystine	L-Homocystine
Trimethylamine-N-Oxide	Trimethylamine N-Oxide
N-Isovaleroylglycine	N-Isovaleroylglycine
S-Sulfo-L-Cysteine	S-Sulfo-L-Cysteine
N-Acetylneuraminic-Acid	N-Acetylneuraminic Acid
γ-Glutamate-Cysteine	γ-Glutamate-Cysteine
5-Hydroxy-tryptophan	5-Hydroxy-tryptophan
L-Theanine	L-Theanine
TRP-GLU	L-Tryptophyl-L-glutamic acid
Urea	Urea
Ser	L-Serine
His	L-Histidine
Glycyl-L-Proline	Glycyl-L-Proline
Gly	Glycine
Succinic-Acid	Succinic Acid
Gln	L-Glutamine
Beta-Alanine	Beta-Alanine
Asp-Phe	L-α-Aspartyl-L-phenylalanine
Asp	L-Aspartate
Asn	L-Asparagine Anhydrous
Arg	L-Arginine
Ala	L-Alanine
5-Hydroxylysine	5-Hydroxylysine
3-N-Methyl-L-Histidine	3-N-Methyl-L-Histidine
3-Aminoisobutanoic-Acid	3-Aminoisobutanoic Acid
1-Methylhistidine	1-Methylhistidine
Homo-Arg	Homo-L-arginine
Ile	L-Isoleucine
Glu	L-Glutamic acid
L-Citrulline	L-Citrulline
Pro	L-Proline
Phe	L-Phenylalanine
Nα-Acetyl-L-Arginine	Nα-Acetyl-L-Arginine
L-Carnosine	L-Carnosine
N-Glycyl-L-Leucine	N-Glycyl-L-Leucine
Methionine-Sulfoxide	Methionine Sulfoxide
Met	L-Methionine
Lys	L-Lysine
N6-Acetyl-L-Lysine	N6-Acetyl-L-Lysine
Sarcosine	Sarcosine
Leu	L-Leucine
L-Pipecolic-Acid	L-Pipecolic Acid
L-Ornithine	L-Ornithine
L-Homocitrulline	L-Homocitrulline
(S)-β-Aminoisobutyric-Acid	(S)-β-Aminoisobutyric Acid
1,3-Dimethyluric-Acid	1,3-Dimethyluric Acid
Kynurenic-Acid	Kynurenic Acid
N'-Formylkynurenine	N'-Formylkynurenine
Guanidinoethyl-Sulfonate	Guanidinoethyl Sulfonate
2-Aminobutyric-acid	2-Aminobutyric acid
Creatine-Phosphate	Creatine Phosphate
6-Aminocaproic-Acid	6-Aminocaproic Acid
5-Aminovaleric-Acid	5-Aminovaleric Acid
3,7-Dimethyluric-Acid	3,7-Dimethyluric Acid
Creatine	Creatine
3-Hydroxyhippuric-Acid	3-Hydroxyhippuric Acid
P-Aminohippuric-Acid	P-Aminohippuric Acid
4-Acetamidobutyric-Acid	4-Acetamidobutyric Acid
γ-Aminobutyric-Acid	γ-Aminobutyric Acid
kynurenine	kynurenine
α-Aminoadipic-acid	α-Aminoadipic acid
2-Aminoethanesulfonic-Acid	2-Aminoethanesulfonic Acid
1,3,7-Trimethyluric-Acid	1,3,7-Trimethyluric Acid
