# Supplementary material for: Effects of Different Drying Methods on Amino Acid Metabolite Content and Quality of Ophiocordyceps sinensis by LC-MS/MS Combined with Multivariate Statistical Methods
Source: Metabolites. 2024 Aug 18;14(8):459. doi: 10.3390/metabo14080459 (PMC11356467; doi:10.3390/metabo14080459)
Supplement: Supplementary file 1 [file metabolites-14-00459-s001.zip › supplementary materials/Table S5.xlsx]

## Sheet: Sheet1
Compounds
(5-L-Glutamyl)-L-Alanine
2-Aminoethanesulfonic Acid
3-Iodo-L-Tyrosine
4-Acetamidobutyric Acid
5-Hydroxy-tryptophan
argininosuccinic acid
Beta-Alanine
Creatine
D-Alanyl-D-Alanine
D-Homocysteine
Ethanolamine
Glycine
Glycyl-L-Proline
glycylphenylalanine
Kynurenic Acid
kynurenine
L-Alanine
L-Aspartate
L-Carnosine
L-Citrulline
L-Cystine
L-Homocitrulline
L-Homocystine
L-Methionine
L-Theanine
L-Tryptophan
L-Tryptophyl-L-glutamic acid
L-tyrosine methyl ester
Methionine Sulfoxide
N,N-Dimethylglycine
N-Acetyl-L-Tyrosine
N-Acetylaspartate
N-Acetylneuraminic Acid
N-Glycyl-L-Leucine
N-Isovaleroylglycine
N6-Acetyl-L-Lysine
Nα-Acetyl-L-glutamine
Nα-Acetyl-L-Arginine
O-Phospho-L-Serine
P-Aminohippuric Acid
S-(5-Adenosyl)-L-Homocysteine
S-Sulfo-L-Cysteine
Succinic Acid
S-(5-Adenosyl)-L-Homocysteine
Trimethylamine N-Oxide
γ-Aminobutyric Acid
Urea
α-Aminoadipic acid
